# Supplementary material for: Superparamagnetic Iron-Oxide Nanoparticles Synthesized via Green Chemistry for the Potential Treatment of Breast Cancer
Source: Molecules. 2023 Mar 3;28(5):2343. doi: 10.3390/molecules28052343 (PMC10005561; doi:10.3390/molecules28052343)
Supplement: Supplementary file 1 [file molecules-28-02343-s001.zip]

Archive with 1 entries (1 files):
- molecules-2163806-supplementary.pdf
